# Supplementary material for: Clinical Profile and Risk Factors for Severe COVID-19 in Hospitalized Patients from Rio de Janeiro, Brazil: Comparison between the First and Second Pandemic Waves
Source: J Clin Med. 2023 Mar 29;12(7):2568. doi: 10.3390/jcm12072568 (PMC10094970; doi:10.3390/jcm12072568)
Supplement: Supplementary file 1 [file jcm-12-02568-s001.zip]

Archive with 1 entries (1 files):
- jcm-2162764-supplementary.pdf
